# Supplementary material for: Validation of the Spanish Blood Donation Knowledge Questionnaire (BDKQ-Spain) Through University–School Partnerships
Source: Healthcare (Basel). 2026 Jun 3;14(11):1568. doi: 10.3390/healthcare14111568 (PMC13257174; doi:10.3390/healthcare14111568)
Supplement: Supplementary file 1 [file healthcare-14-01568-s001.zip]

Archive with 1 entries (1 files):
- healthcare-4207398-supplementary.pdf
